# Supplementary material for: The Link between Sleep Insufficiency and Self-Injury among In-School Adolescents: Findings from a Cross-Sectional Survey of Multi-Type Schools in Huangpu District of Shanghai, China
Source: Int J Environ Res Public Health. 2022 Nov 24;19(23):15595. doi: 10.3390/ijerph192315595 (PMC9740407; doi:10.3390/ijerph192315595)
Supplement: Supplementary file 1 [file ijerph-19-15595-s001.zip]

Archive with 1 entries (1 files):
- ijerph-1990578-supplementary.pdf
